# Supplementary material for: Contribution of Telomere Length to Systemic Sclerosis Onset: A Mendelian Randomization Study
Source: Int J Mol Sci. 2023 Oct 25;24(21):15589. doi: 10.3390/ijms242115589 (PMC10648506; doi:10.3390/ijms242115589)
Supplement: Supplementary file 1 [file ijms-24-15589-s001.zip]

Archive with 1 entries (1 files):
- ijms-2670971-supplementary.xlsx
