# Supplementary material for: Contribution of Telomere Length to Systemic Sclerosis Onset: A Mendelian Randomization Study
Source: Int J Mol Sci. 2023 Oct 25;24(21):15589. doi: 10.3390/ijms242115589 (PMC10648506; doi:10.3390/ijms242115589)
Supplement: Supplementary file 1 [file ijms-24-15589-s001.zip › ijms-2670971-supplementary.xlsx]

## Sheet: TableS1
Table S1. Genetic associations of the selected instrumental variables with LTL, lcSSc and dcSSc.
						LTL		lcSSc		dcSSc
SNP	CHR	BP	Gene	Effect allele	Other allele	β	p	β	p	β	p
rs11125529	2	54475866	ACYP2	C	A	-0.056	4.48e-08	-0.0151	0.669	-0.0386	0.4184
rs10936599	3	169492101	TERC	T	C	-0.097	2.54e-31	0.0616	0.03721	0.0427	0.2767
rs7675998	4	164007820	NAF1	A	G	-0.074	4.35e-16	0.0054	0.8978	-0.0296	0.5823
rs2736100	5	1286516	TERT	A	C	-0.078	4.38e-19	0.0376	0.1696	0.0378	0.2925
rs9420907	10	105676465	OBFC1	A	C	-0.069	6.9e-11	-0.0216	0.6773	0.0195	0.7825
rs8105767	19	22215441	ZNF208	A	G	-0.048	1.11e-09	0.0409	0.3551	0.0371	0.508
rs755017	20	62421622	RTEL1	A	G	-0.062	6.71e-09	0.0318	0.4093	0.0153	0.7692
BP: base pair position; CHR: chromosome; dcSSc: diffuse cutaneous systemic sclerosis; lcSSc: limited cutaneous systemic sclerosis; SNP: single nucleotide polymorphism; LTL: leukocyte telomere length; β: size effect of the association.

## Sheet: TableS2
Table S2. Association between LTL and SSc in LOO sensitivity analysis.
SNP	OR (95% CI)	p
rs11125529	0.671(0.488-0.921)	0.014
rs10936599	0.797(0.545-1.165)	0.241
rs7675998	0.684(0.496-0.943)	0.021
rs2736100	0.743(0.520-1.060)	0.102
rs9420907	0.701(0.513-0.958)	0.026
rs8105767	0.730(0.535-0.996)	0.047
rs755017	0.720(0.524-0.990)	0.043
All	0.716(0.528-0.970)	0.031
CI: confidence interval; LOO: leave-one out; LTL: leukocyte telomere length; OR: odds ratio; SNP: single nucleotide polymorphism out of the analysis; SSc: systemic sclerosis.

## Sheet: TableS3
Table S3. Association between LTL and SSc main clinical subtypes in LOO sensitivity analysis
	lcSSc		dcSSc
SNP	OR (95% CI)	p	OR (95% CI)	p
rs11125529	0.629(0.433-0.914)	0.015	0.710(0.434-1.162)	0.173
rs10936599	0.762(0.488-1.191)	0.234	0.852(0.473-1.535)	0.594
rs7675998	0.644(0.442-0.939)	0.022	0.711(0.431-1.173)	0.182
rs2736100	0.689(0.454-1.047)	0.081	0.840(0.482-1.462)	0.537
rs9420907	0.640(0.443-0.925)	0.017	0.772(0.475-1.256)	0.298
rs8105767	0.681(0.473-0.981)	0.039	0.789(0.487-1.279)	0.336
rs755017	0.676(0.465-0.982)	0.04	0.770(0.470-1.261)	0.3
All	0.669(0.468-0.956)	0.027	0.771(0.481-1.237)	0.281
CI: confidence interval; dcSSc: diffuse cutaneous systemic sclerosis; lcSSc: limited cutaneous systemic sclerosis; LOO: leave-one out; LTL: leukocyte telomere length; OR: odds ratio; SNP: single nucleotide polymorphism out of the analysis; SSc: systemic sclerosis.

## Sheet: TableS4
Table S4. Statistical power calculation.
Outcome	Number of IVs	Estimated variance explained for the exposure (R2)	% cases	Sample size of outcome	F statistic	OR
						1.1	1.2	1.3	1.4
Complete cohort	7	0.0123	34.09	26679	67.03	0.132	0.365	0.654	0.866
lcSSc	7	0.0123	24.43	23270	67.03	0.109	0.285	0.535	0.765
dcSSc	7	0.0123	12.55	20108	67.03	0.081	0.175	0.328	0.516
dcSSc: diffuse cutaneous systemic sclerosis; IV: instrumetal variable; lcSSc: limited cutaneous systemic sclerosis; OR: odds ratio

## Sheet: TableS5
Table S5. Sample size data for SSc cohort.
	Total	Cases	Controls
Complete cohort	26679	9095	17584
lcSSc	23270	5686	17584
dcSSc	20108	2524	17584
dcSSc: diffuse cutaneous systemic sclerosis; lcSSc: limited cutaneous systemic sclerosis; SSc: systemic sclerosis.
